# Supplementary material for: Development of microglia-targeting adeno-associated viral vectors as tools to study microglial behavior in vivo
Source: Commun Biol. 2022 Nov 11;5:1224. doi: 10.1038/s42003-022-04200-3 (PMC9652230; doi:10.1038/s42003-022-04200-3)
Supplement: Supplementary file 4 — Supplementary Data 1 [file 42003_2022_4200_MOESM4_ESM.xlsx]

## Sheet: Fig.3
Fig.3g	% Iba1(+) / GFP(+) cells
	Striatum	Cerebellum		Cortex
	1	10	2.6	0.5	0.13	relative dose
	78.4	46.3	90.6	2.7	37.7
	82.2	40.2	90.4	7.7	34.5
	83.1	46.2	85	1.5	26.4
	79.1	70.8	82.9	4	21
	73.7	48.7	53.9		43.2
	88.5	73.5	86.7		18.5
	82.8	66.7	88		17.5
	75.6				19.4
	82.4					(%)

## Sheet: Fig.7
Fig.7c	ATP-induced Ca signal
	∆F/Fbasal peak amplitude
	1.594
	3.742
	3.578
	4.543
	2.312
	4.621
	4.281
	6.056
	3.316
	3.287
	3.862
	2.859
	2.294
	3.383
	0.896
	1.57
	3.878
	3.423
	4.744
	7.145
	3.308
	7.17
	5.276
	3.105
	2.383
	3.541
	3.588
	3.655
	4.578
	4.525
	5.266
	4.184
	1.661
	7.743
	4.367
	4.23
	1.556
	3.668
	1.426
	5.205
	1.022
	1.249
	0.973
	3.667
	2.853
	3.116
	5.389
	2.651
	2.303
	4.284
	2.685
	5.369
	3.195
	8.563
	4.226
	4.345
	1.41
	4.452
	9.045
	4.714
	7.917
	5.165
	3.224
	2.529
	1.247
	1.015
	2.138
	0.62
	1.489
	0.383
	0.621
	3.071
	0.668
	3.07
	1.005
	6.46
	2.637
	3.532
	2.899
	1.746
	3.258
	1.59
	2.921
	1.479
	1.696
	4.107
	3.393
	4.121
	1.805
	1.158
	1.258

## Sheet: Table 1
Table 1	Microglia specificity of AAV vectors in different brain regions
	AAV construct		Cerebral cortex	Striatum	Cerebellum
	Promoter	miR target
	PGK	miR-9.T	0.14717	0.0257937	0.299807
	PGK	miR-9.T	0.0918164	0.0838207	0.194707
	PGK	miR-9.T	0.146667	0.118299	0.330292
	PGK	miR-9.T	0.0697248	0.0818363	0.445328
	PGK	miR-9.T	0.144144	0.0580271	0.455067
	Iba1		0.0122807	0.61753	0.914683
	Iba1		0.0381818	0.565476	0.812268
	Iba1		0.00912409	0.695035	0.789981
	Iba1		0.0148026	0.798805	0.867514
	Iba1		0.0330097	0.755396	0.905138
	Iba1	miR-9.T	0.27907	0.953096	1
	Iba1	miR-9.T	0.23741	0.944724	1
	Iba1	miR-9.T	0.285461	0.949343	1
	Iba1	miR-9.T	0.262264	0.950704	1
	Iba1	miR-9.T	0.299456	0.905316	1
	Iba1	miR-9.T miR-129-2-3p.T	0.921331	0.993395	1
	Iba1	miR-9.T miR-129-2-3p.T	0.814381	0.998516	1
	Iba1	miR-9.T miR-129-2-3p.T	0.808298	1	1
	Iba1	miR-9.T miR-129-2-3p.T	0.846602	0.997234	1
	Iba1	miR-9.T miR-129-2-3p.T	0.923621	0.988479	1

## Sheet: S.Fig.1
Fig.1c	% Iba1(+) / GFP(+) cells
	Cortex	Striatum	Cerebellum
	0.14717	0.0257937	0.299807
	0.0918164	0.0838207	0.194707
	0.146667	0.118299	0.330292
	0.0697248	0.0818363	0.445328
	0.144144	0.0580271	0.455067

## Sheet: S.Fig.3
Fig.1k	% Iba1(+) / GFP(+) cells
	Cortex	Striatum	Cerebellum
	0.0122807	0.61753	0.914683
	0.0381818	0.565476	0.812268
	0.00912409	0.695035	0.789981
	0.0148026	0.798805	0.867514
	0.0330097	0.755396	0.905138

## Sheet: S.Fig.4
Fig.1k	% Iba1(+) / GFP(+) cells
	Cortex	Striatum	Cerebellum
	0.27907	0.953096	1
	0.23741	0.944724	1
	0.285461	0.949343	1
	0.262264	0.950704	1
	0.299456	0.905316	1

## Sheet: S.Fig.6
Fig.6a	Cerebral cortex
		PGK	Iba1	Iba1	Iba1
		+	-	+	+	miR-9.T
	#	-	-	-	+	miR-129-2-3p.T
	1	57.6271	64	84.9138	91.9355
	2	64.4068	67.7632	89.5238	86
	3	54.386	42.1053	76.7857	83.6735
	4	62.6667	41.048	89.3333	93.3962
	5	70.5556	48.2558	84.4311	90	(%)
Fig.6b	Striatum
		PGK	Iba1	Iba1	Iba1
		+	-	+	+	miR-9.T
	#	-	-	-	+	miR-129-2-3p.T
	1	50.4854	82.9412	93.0769	76.5823
	2	56.129	70	78.7097	93.75
	3	62.4204	82.1622	91.9753	85.8407
	4	65.0602	84.7368	78.481	76.2195
	5	51.462	87.1429	77.1277	98.7421	(%)
Fig.6c	Cerebellum
		PGK	Iba1	Iba1	Iba1
		+	-	+	+	miR-9.T
	#	-	-	-	+	miR-129-2-3p.T
	1	64	65.4088	45.2514	71.4286
	2	66.4596	66.6667	71.8563	77.9762
	3	47.093	67.0391	76.4706	56.8966
	4	59.5506	77.7778	73.3766	53.4161
	5	59.3333	55.5556	70.4819	72.8324	(%)

## Sheet: S.Fig.9
S.Fig.9b	Rotarod test				S.Fig.9f	Relative amount
	GFP	GFP-miR.T.			Cerebral cortex						Striatum						Cerebellum
	199.3	212.3			miR-9		miR-129-2-3p		miR-129-5p		miR-10		miR-129-2-4p		miR-129-6p		miR-11		miR-129-2-5p		miR-129-7p
	192	156.3			GFP	GFP-miR.T.	GFP	GFP-miR.T.	GFP	GFP-miR.T.	GFP	GFP-miR.T.	GFP	GFP-miR.T.	GFP	GFP-miR.T.	GFP	GFP-miR.T.	GFP	GFP-miR.T.	GFP	GFP-miR.T.
	159.3	131.7			1.087	0.838	1.045	0.971	0.764	0.741	0.811	0.846	0.781	1.204	0.813	0.511	1.16	1.274	0.935	0.893	0.909	1.051
	156	143.7			1.09	0.956	0.938	1.234	1.225	0.875	0.817	1.038	0.995	0.423	1.224	1.22	1.042	1.045	1.139	0.887	1.005	1.13
	147.3	160.7			1.717	0.908	0.845	0.968	1.523	0.825	0.852	1.432	1.318	0.894	0.944	1.103	1.06	0.979	0.548	1.037	1.335	1.174
		173.7	(sec)		0.698	0.943	0.988	1.246	0.872	0.754	1.336	0.919	1.112	1.066	0.799	0.851	0.952	1.282	1.175	1.368	1.001	1.019
					0.408	0.859	1.256	1.35	0.617	0.805	1.184	0.962	0.794	1.417	1.22	0.72	0.787	1.013	1.204	1.331	0.751	1.077
S.Fig.9b	Beam test
	GFP	GFP-miR.T.
	2.26	1.78
	2.42	2.83
	2.89	2.17
	2.66	3.19
	2.7	2.11
		3.1	(sec)
S.Fig.9d	GFP intensity
	non-inj.	GFP	GFP-miR.T.
	1.02	11.51	1.76
	0.99	12.34	1.78
	1	12.15	1.74

## Sheet: S.Fig.10
S.Fig.10b		Membrane Capacitance			Input Resistance
		CBh-GFP	CBh-miR.T		CBh-GFP	CBh-miR.T
		831.76	490.996		453.28	98.1081
		256.25	410.715		112.467	125.225
		865.763	792.968		202.538	113.67
		735.832	641.889		147.59	90.7946
		686.893	1037.6		84.0136	413.673
		349.358	590.716		106.526	141.798
		788.894	631.748		115.379	266.192
		608.677	194.782		110.76	38.3169
		962.2	588.517		690.419	123.454
		567.287	703.736		122.982	106.104
		530.55	953.392		206.334	129.475
		502.84	757.055		56.7663	109.495
		626.402	657.568		102.375	101.935
		406.697	726.414		60.2235	97.8138
		594.693			45.3418
		464.62			65.0866
		425.692			52.8899
		443.718			58.4237
S.Fig.10c		Inter-Spike Intervals
		CBh-GFP	CBh-miR.T
		51.5626	102.889
		29.8683	39.0794
		62.2493	56.302
		29.2976	29.7444
		38.9585	11.9456
		51.7398	21.695
		23.0042	27.799
		25.8416	24.4712
		44.5324	23.242
		49.4845	37.384
		79.8905	35.4445
		127.824	49.1867
		96.252	26.7026
		18.7752	17.6403
		13.3727	17.6199
		17.5845
		32.9288
		31.545
		18.1017
		18.4862
S.Fig.10d		PF EPSC amplitude
	stim	CBh-GFP														stim	CBh-miR.T
	20	-92.6793	-46.966	-108.585	-132.583	-259.209	-114.931	-808.55	-387.512	-372.392	-79.611	-319.568	-256.487	-563.848		20	-166.202	-168.578	-275.211	-132.04	-121.469	-348.451	-329.253	-171.391	-196.198	-322.842
	30	-149.748	-102.731	-193.075	-186.255	-429.947		-1167.01	-710.195	-619.54	-210.886	-484.499	-461.301	-849.314		30	-197.984	-249.263	-441.21	-230.76	-314.972	-504.651	-429.579	-323.297	-297.791	-596.492
	40	-143.593	-145.492	-239.38	-252.159	-544.819	-192.513	-1717.71	-939.78	-854.124	-427.813	-664.421	-646.311	-1213.64		40	-215.556	-270.563	-597.366	-380.159	-463.467	-569.44	-665.838	-422.582	-431.971	-960.54
	50		-179.688	-260.788	-438.546	-679.032		-2113.64		-847.38	-492.035	-662.78	-698.529	-1487.12		50	-293.945	-336.01	-716.754	-432.223	-831.295	-712.326	-816.603	-496.231	-602.835	-1191.82
	60		-241.607	-319.329	-516.92	-700.023	-300.034	-2489.5			-713.968	-891.864	-878.376	-1775.79		60	-325.595	-425.587	-855.668	-575.763	-980.117	-852.94	-938.219	-596.628	-647.078	-1440.62
S.Fig.10e		PPF
	ISI (ms)	CBh-GFP														ISI (ms)	CBh-miR.T
	10	1.84984	2.49986	1.7148	2.34025	2.62595	2.55011	2.05202	1.94443	1.70411	2.13197	2.58503	2.08418			10	2.12243	2.17905	2.2088	2.73593	2.92815	2.68877	2.81777	1.86129	1.79222	1.80641	1.93372	2.16495
	20	1.74207	2.33739	1.62871	2.47894	2.60892	2.44702	1.81636	1.87443	1.57591	2.03525	1.91323	1.78668			20	2.18028	2.49559	2.21428	2.69003	2.44844	2.78164	2.67457	1.78346	1.85645	1.85153	1.99182	2.02301
	50	1.41744	2.1222	1.46343	1.94965	2.22265	1.79515	1.71645	1.77625	1.28041	2.05126	1.87387	1.5444			50	1.84372	1.85932	1.76591	2.4231	2.50479	2.2283	2.16988	1.53431	1.56299	1.52982	1.71615	1.71856
	100	1.23753	1.70325	1.23653	1.77317	1.68789	1.37382	1.48791	1.18788	1.16488	1.22436	1.60745	1.2226			100	1.71023	1.79407	1.48747	1.71012	1.69478	1.75619	1.77067	1.29434	1.26439	1.35482	1.4601	1.38041
	200	1.07527	1.26289	1.07623	1.3313	1.48525	1.25809	1.17767	1.16005	1.07187	1.30413	1.4045	1.19477			200	1.41395	1.50635	1.26795	1.5725	1.29702	1.29825	1.17473	1.0685	1.10767	1.19455	1.12387	1.29243
	500	1.09005	1.0964	0.939549	1.11104	0.948707	1.17204	0.991862	0.954898	0.972452	1.02063	1.00836	0.980448			500	1.00681	1.15726	1.07248	1.02756	1.08614	1.14963	1.06495	0.947	0.975587	1.0065	0.979607	0.926086
	1000	1.07783	1.17437	0.975596	1.07542	1.08302	0.946658	1.18931	1.00246	1.03858	1.08408	0.978545	1.10447			1000	1.04385	1.25095	0.883087	0.986092	0.845472	1.02397	1.03049	0.958066	0.923707	1.01603	0.81183	0.913014
	2000	1.00419	0.960787	1.02902	0.952001	1.01482	1.0719	1.12403	1.02975	1.06731	1.03179	1.0887	1.00105			2000	0.908256	1.27496	0.971129	1.12334	0.957742	1.03183	0.958351	0.976758	1.01858	0.986418	0.93885	1.07786
	5000	1.08351	0.910247	1.04219	1.01791	0.957557	0.926128	1.1436	0.961457	1.23083	1.16472	1.22573	1.03095			5000	1.07405	1.12576	1.03265	0.913519	0.950589	1.03654	0.92387	1.03938	1.07918	1.12612	0.963218	0.999249
